# Supplementary material for: Decoding Vagus-Nerve Activity with Carbon Nanotube Sensors in Freely Moving Rodents
Source: Biosensors (Basel). 2022 Feb 11;12(2):114. doi: 10.3390/bios12020114 (PMC8870245; doi:10.3390/bios12020114)
Supplement: Supplementary file 1 [file biosensors-12-00114-s001.zip]

Archive with 1 entries (1 files):
- biosensors-1569057-supplementary.pdf
